# Supplementary material for: Complete Genome Sequence Analysis of the First Imported Mpox Virus Clade Ib Variant in China
Source: Pathogens. 2025 Jan 20;14(1):102. doi: 10.3390/pathogens14010102 (PMC11768240; doi:10.3390/pathogens14010102)
Supplement: Supplementary file 1 [file pathogens-14-00102-s001.zip › Table S1.csv]

Reference strain	Nucleotide mutations
DQ011155.1 Monkeypox virus strain Zaire_1979-005, complete genome	T1368G	G3014A	G3192A	C5377T	A5979G	A6111G	T6611A	C7035T	A7743C	G7900T	C8053T												OPG036:V17I	OPG040:M160I	OPG042:T159I	OPG043:N68S	OPG052:T10S	OPG053:M56I	OPG054:R12Q	OPG066:K140N	OPG066:L222I	OPG070:Y12H	OPG089:K337E	OPG096:L75P	OPG100:R134H	OPG115:Y42H	OPG117:E244K	OPG120:S124L	OPG125:T493M	OPG126:A26S	OPG127:Y193H	OPG136:M740I	OPG140:P39H	OPG145:P76Q	OPG150:D32N	OPG151:R273Q	OPG155:I101R	OPG156:M261I	OPG164:N131I
	C8742T	A8972C	C11487T	G12749A	G14622T	T16320G	C16684T	C19082T	A19162C	A20750G	G21582T
	T21755C	C23143T	C25764A	C27161T	G28787A	T29918C	T31904C	C33671T	G36113C	C36669T	A37498C
	C38108T	T43559C	A44114G	C44265A	C44372T	G47776A	A48730T	G48904T	C49148A	T53006C	A54819G
	G58394A	T65010A	C69516T	A73259G	T74496C	T78198C	G78370A	G80031A	G80796A	C81200T	T83912C
	G88731A	G91698A	T97180C	G99175A	G103775A	G108574A	C110453A	A110647G	A111206G	C111364T	C119766T
	G121047A	C121077T	G124029T	G124102A	C126571A	G127763A	T129367C	G130270A	G132139A	A132401G	T133058C
	G134030A	A134051G	G135537A	G136537A	A137523G	C138470G	A140136C	C140573T	G142696A	T143272C	A145111T
	G145155A	C148457T	A148847T	A150078G	A150101G	C150383T	G150434A	A152134G	T154537C	C156519T	C156654T
	C158630T	C159350T	C159510T	G160134T	C161996T	C165017T	A165883G	C171022A	A171226G	G172116A	T178124C
	G178226T	T179159C	C182565T	C183985A	G184309T	G185991A	T186727G	A187697G	A188615G	T190857C	T190989C
	G191591A	C193776T	C193954T	A195600C	T195925C	A1043G
[truncated: 478 more columns]
